# Supplementary material for: Combining Stable Isotope Labeling and Candidate Substrate–Product Pair Networks Reveals Lignan, Oligolignol, and Chicoric Acid Biosynthesis in Flax Seedlings (Linum usitatissimum L.)
Source: Plants (Basel). 2025 Aug 1;14(15):2371. doi: 10.3390/plants14152371 (PMC12349070; doi:10.3390/plants14152371)
Supplement: Supplementary file 1 [file plants-14-02371-s001.zip]

Archive with 5 entries (5 files):
- SupplementaryFigureS1.pdf
- SupplementaryFigureS2.pdf
- SupplementaryMehtods_S2_lcms_data_processing.pdf
- SupplementaryMethodsS1_revision26072025.pdf
- SupplementaryTableS1.pdf
